# Supplementary material for: CETP Expression in Bone-Marrow-Derived Cells Reduces the Inflammatory Features of Atherosclerosis in Hypercholesterolemic Mice
Source: Biomolecules. 2023 Oct 22;13(10):1556. doi: 10.3390/biom13101556 (PMC10605246; doi:10.3390/biom13101556)
Supplement: Supplementary file 1 [file biomolecules-13-01556-s001.zip]

Archive with 1 entries (1 files):
- biomolecules-2621251-supplementary.pdf
